# Supplementary material for: Molecular retargeting of antibodies converts immune defense against oncolytic viruses into cancer immunotherapy
Source: Nat Commun. 2019 Jul 19;10:3236. doi: 10.1038/s41467-019-11137-5 (PMC6642145; doi:10.1038/s41467-019-11137-5)
Supplement: Supplementary file 3 — Source Data [file 41467_2019_11137_MOESM3_ESM.xlsx]

## Sheet: Fig 1c
	serum added	Ad5-			Ad5+			Ad5+ + DE1scFvpSia
wells coated with	Ad5	0	0.006	0.002	0.076	0.079	0.077	0.043	0.053	0.051
	DE1scFv-pSia	0.001	0	0.002	0.02	0.019	0.017	0.002	0.001	0

## Sheet: Fig 1d
		IgG1
	serum added	Ad5-			Ad5+
wells coated with	Ad5	0.008	0.002	0	0.287	0.6455	0.494	0.361
	DE1scFv-pSia	0.016	0.001	0	0.16	0.146	0.328	0.199
		IgG2
	serum added	Ad5-			Ad5+
wells coated with	Ad5	0.003	0.004	0	0.111	0.228	0.12	0.124
	DE1scFv-pSia	0.006	0.001	0	0.109	0.076	0.113	0.041

## Sheet: Fig 2b tumor development
Days	Ad5-naïve							Ad5-naïve DE1scFv-pSia treated								Ad5-immunized								Ad5-immunized DE1scFv-pSia treated
6	18	50	75	24	50	28	32	71	50	37	25	30	43	56	28	36	6	32	34	20	130	146	37	32	44	24	11	30	32	112	65	143
10	25	53	101	39	154	33	45	146	79	41	34	40	92	35	41	60	47	48	46	37	335	195	141	29	66	48	23	152	59	24	84	235
14	44	79	160	57	295	175	138	499	149	39	87	26	210	73	176	161	186	55	105	138	327	309	532	42	215	125	67	137	107	45	296	224
18	158	121	488	112	859	223	348	991	257	81	98	211	474	108	328	400	400	624	380	360	671	1071	811	76	430	311	105	131	352	63	429	259
21																								200	770	573	411	210	597	222	774	299

## Sheet: Fig 2b survival
Survival of individual animals [days]	Ad5-naïve	Ad5-naïve DE1scFv-pSia treated	Ad5-immunized	Ad5-immunized DE1scFv-pSia treated
	19	18	18	23
	21	21	19	23
	23	23	20	24
	30	24	21	24
	32	24	21	26
	32	27	22	28
	35	33	22	31
		40	24	37
				50

## Sheet: Fig 2c tumor development
Days	control								DE1scFv-pSia treated
5	7	14	21	35	29	14	25	19	7	11	30	27	20	80	15	31
7	28	51	53	86	44	30	68	50	16	15	37	48	30	108	33	55
10	66	124	176	290	89	201	121	96	19	60	111	148	41	151	36	87
13	125	332	306	530	208	250	330	260	53	142	230	293	105	210	31	226
17	204	683	568	735	443	453	691	501	125	271	494	552	186	301	58	403
20									203	392	610	810	265	389	121	756

## Sheet: Fig 2c Survival
Survival of individual animals [days]	control	DE1scFv-pSia treated
	18	23
	19	24
	21	25
	23	29
	23	33
	24	33
	26	34
	28	35

## Sheet: Fig 2d tumor development
Days	control					DE1scFv-pSia treated
6	16	21	27	30	74	13	24	28	28	26
10	22	62	91	101	96	20	30	25	30	31
14	43	108	313	299	245	64	54	93	125	52
16	61	176	321	551	365	240	75	76	175	76
20						443	101	81	225	98

## Sheet: Fig 2d survival
Survival of individual animals [days]	control	DE1scFv-pSia treated
	16	20
	16	22
	17	24
	22	25
	23	27

## Sheet: Fig 2g
Tumor area from whole lung tissue [%]	control	DE1scFv-pSia treated
	27.96	3.66
	43.81	0.4
	31.04	0.22
	20.01	1.48

## Sheet: Fig 3b
NK1.1+ CD49b+ cells of CD45.2+ [%]					CD107a+ cells of CD45.2+NK1.1+
control		DE1scFv-pSia treated			control		DE1scFv-pSia treated
day 10	day 17	day 10	day 17		Tumor	Blood	Tumor	Blood
2.15	5.7	15.28	4.39		4.67	0.01	6.52	0.02
9.91	3.81	9.05	7.13		2.66	0.02	6.1	0.02
4.69	4.68	18.08	3.37		4.6	0.01	8.74	0.01
7.91	4.83	21.07	2.64		5.25	0.01	7.24	0.01
6.46	2.82	10.95	4.21			0.01	5.19	0.01
	2.36	15.11	3.38
		11.67

[truncated: 23 more sheets: Fig 3c, Fig 3d, Fig 3e, Fig 3f, Fig 4a tumor development, Fig 4a survival, Fig 4b, Fig 5b tumor development, Fig 5b survival, Fig 5c, Fig 5d, Fig 6b tumor development, Fig 6b survival, Fig 6c, Fig 6d tumor development, Fig 6d survival, Suppl. Fig 1 tumor development, Suppl. Fig 1 survival, Suppl. Fig 2, Suppl. Fig 3b …]
